# Supplementary material for: METTL3 restricts RIPK1-dependent cell death via the ATF3-cFLIP axis in the intestinal epithelium
Source: Cell Regen. 2024 Aug 2;13:14. doi: 10.1186/s13619-024-00197-8 (PMC11297012; doi:10.1186/s13619-024-00197-8)
Supplement: Supplementary file 2 — Additional file 2: Supplementary Table 1: sgRNA sequences. [file 13619_2024_197_MOESM2_ESM.xlsx]

## Sheet: Sheet1
The list of sgRNA sequence used in this study
Species	Gene	Target +PAM
Mouse	Atf3	AGAGGACATCCGATGGCAGAGG
	Jun	TGTTGGGGCAAGTGGTGCGGCGG
	Cflar-1	TCCTTACAAGGGATTACACAGG
	Cflar-2	GCCTGTGTAATCCCTTGTAAGG
