# Supplementary material for: METTL3 restricts RIPK1-dependent cell death via the ATF3-cFLIP axis in the intestinal epithelium
Source: Cell Regen. 2024 Aug 2;13:14. doi: 10.1186/s13619-024-00197-8 (PMC11297012; doi:10.1186/s13619-024-00197-8)
Supplement: Supplementary file 3 — Additional file 3: Supplementary Table 2: qPCR primer sequences. [file 13619_2024_197_MOESM3_ESM.xlsx]

## Sheet: qPCR primer
Table S2. PCR primer used in this study
Gene	Primer sequence
Gapdh-F	AAGAAGGTGGTGAAGCAG
Gapdh-R	TCATACCAGGAAATGAGC
Bcl2-F	GTCCATCTGACCCTCCGCC
Bcl2-R	CTCCCCCAGTTCACCCCATC
Tradd-F	GCTGACCACTTTCCATCTACTG
Tradd-R	CCGGGTACTTAGAGGGTCTTT
Bax-F	CCAAGAAGCTGAGCGAGTGT
Bax-R	CACGTCAGCAATCATCCTCTG
Fosb-F	CAATCACAACCAGCCAGGAT
Fosb-R	GGCATGTCATAAGGGTCAACA
Mlkl-F	CCACTGGAAAGATCCCATTT
Mlkl-R	GATTCTTCAACCGCAGACA
c-Jun-F	CCTTCTACGACGATGCCCTC
c-Jun-R	GGTTCAAGGTCATGCTCTGTTT
Cflar-F	GACAGCTTTGCATGTGTTCTG
Cflar-R	TACCTCCAGGCTGCTATCTT
Csrnp1-F	AGTTGCAGCAGCGATATG
Csrnp1-R	TCCTCCTCCTCCTCAATTC
Atf3-F	CTCTGTCGACCTCACTCTCT
Atf3-R	GGCAAAGTCCTCACCAATCT
Cflar-ChIP-1-F	TAGTCACTGTTCCTGGGAGT
Cflar-ChIP-1-R	CTCTGGACATTGGTCACTGAA
Cflar-ChIP-2-F	GTCACAACCTGCCATGAGT
Cflar-ChIP-2-R	ACTCTGCTGCTCTCCTACA
Ripk1-F	ATGACTGTGTACCCTTACC
Ripk1-R	GATAGCTGGCTTCCTCTT
